# Supplementary material for: A bacterial immunity protein directly senses two disparate phage proteins
Source: Nature. 2024 Oct 16;635(8039):728–35. doi: 10.1038/s41586-024-08039-y (PMC11578894; doi:10.1038/s41586-024-08039-y)
Supplement: Supplementary file 4 — Source Data Fig. 5 and Extended Data Figs. 1, 2, 7 and 8. [file 41586_2024_8039_MOESM4_ESM.xlsx]

## Sheet: Fig. 5d
PFU/mL	EV			CapRelSJ46			p-value
ancestral	10000000000	10000000000	10000000000	100000	1000000	1000000	4.86136e-18
escape clone1	10000000000	10000000000	10000000000	100000000000	10000000000	10000000000
escape clone2	10000000000	10000000000	10000000000	10000000000	10000000000	10000000000
escape clone3	100000000000	10000000000	10000000000	100000000000	10000000000	10000000000
escape clone4	10000000000	10000000000	1000000000	10000000000	10000000000	1000000000
escape clone5	10000000000	10000000000	10000000000	10000000000	10000000000	10000000000
escape clone6	10000000000	1000000000	10000000000	10000000000	10000000000	1000000000
escape clone7	10000000000	1000000000	1000000000	10000000000	100000000	1000000000
escape clone8	10000000000	1000000000	1000000000	10000000000	1000000000	1000000000

## Sheet: ED Fig. 1a
PFU/mL	EV			CapRelSJ46			p-value
SECphi27	1000000000000	1000000000000	1000000000000	1000000000	10000000000	10000000000	4.99819e-10
Bas11	10000000000	10000000000	10000000000	1000000	100000	1000000	4.86136e-18

## Sheet: ED Fig. 1b
PFU/mL	EV			CapRelSJ46			p-value
Bas11 WT	100000000000	100000000000	100000000000	10000000	10000000	1000000	4.86136e-18
Clone 1	100000000000	100000000000	100000000000	10000000000	1000000000	1000000000	5.68498e-06
Clone 2	1000000000000	1000000000000	100000000000	100000000000	10000000000	10000000000
Clone 3	100000000000	100000000000	100000000000	1000000000	1000000000	100000000	4.99819e-10
Clone 4	100000000000	100000000000	100000000000	1000000000	1000000000	100000000	4.99819e-10
Clone 5	100000000000	10000000000	100000000000	10000000000	1000000000	10000000000
Clone 6	10000000000	10000000000	100000000000	1000000000	1000000000	10000000000

## Sheet: ED Fig. 2c
PFU/mL	EV	CapRelSJ46	CapRelEbc	chimera
Bas11	10000000000	1000000	10000000000	1000000000
	10000000000	100000	10000000000	1000000000
	10000000000	1000000	10000000000	10000000000
p-value		4.86136e-18

## Sheet: ED Fig. 7b
PFU/mL	EV			CapRelSJ46			p-value
Bas10 ancestral	100000000000	100000000000	100000000000	10000000000	10000000000	1000000000	6.45205e-06
control clone 1	100000000000	100000000000	100000000000	10000000000	10000000000	10000000000
Escape clone 1	100000000000	100000000000	100000000000	100000000000	100000000000	100000000000
Escape clone 2	100000000000	100000000000	100000000000	100000000000	10000000000	100000000000

## Sheet: ED Fig. 8a
PFU/mL	EV			CapRelSJ46
ancestral	10000000000	10000000000	100000000000	1000000000	1000000000	10000000000
evolved clone 1	10000000000	10000000000	100000000000	10000000000	10000000000	100000000000
evolved clone 2	10000000000	10000000000	100000000000	10000000000	10000000000	100000000000

## Sheet: ED Fig. 8b
PFU/mL	EV			CapRelSJ46			p-value
Gp54 WT + MCP WT	10000000000	10000000000	10000000000	100000	1000000	100000	4.86078e-18
Gp54 del + MCP WT	10000000000	10000000000	10000000000	1000000000	10000000000	1000000000
Gp54 WT + MCP(I115F)	10000000000	10000000000	10000000000	1000000000	1000000000	1000000000
Gp54 del + MCP(I115F)	1000000000	10000000000	10000000000	1000000000	10000000000	10000000000

## Sheet: ED Fig. 8c
PFU/mL	EV			CapRelSJ46			p-value
Gp19 + L114P	10000000000	10000000000	10000000000	10000000000	10000000000	10000000000
Gp19 + WT	10000000000	10000000000	10000000000	100000000	100000000	100000000
Gp54 + L114P	10000000000	10000000000	10000000000	100000	1000000	100000	4.86078e-18
Gp54 + WT	10000000000	10000000000	10000000000	1000	10000	1000	4.86001e-26
